# Supplementary material for: Localized inhibition in the Drosophila mushroom body
Source: eLife. 2020 Sep 21;9:e56954. doi: 10.7554/eLife.56954 (PMC7541083; doi:10.7554/eLife.56954)
Supplement: Figure 2—source data 1. [file elife-56954-fig2-data1.zip]

Archive with 18 entries (15 files):
- Fig 2 source data/
- Fig 2 source data/.DS_Store
- __MACOSX/
- __MACOSX/Fig 2 source data/
- __MACOSX/Fig 2 source data/._.DS_Store
- Fig 2 source data/analyzeAsoRNAseq.m
- __MACOSX/Fig 2 source data/._analyzeAsoRNAseq.m
- Fig 2 source data/APLbioreps.csv
- Fig 2 source data/Aso_TPM.csv
- __MACOSX/Fig 2 source data/._Aso_TPM.csv
- Fig 2 source data/Fig 2 - genes more highly expressed in APL vs 20 other MB neurons.csv
- __MACOSX/Fig 2 source data/._Fig 2 - genes more highly expressed in APL vs 20 other MB neurons.csv
- Fig 2 source data/gene_names.csv
- __MACOSX/Fig 2 source data/._gene_names.csv
- Fig 2 source data/Icon
- __MACOSX/Fig 2 source data/._Icon
- Fig 2 source data/logTPMnormToNonAPL.csv
- __MACOSX/._Fig 2 source data
