# Supplementary material for: Localized inhibition in the Drosophila mushroom body
Source: eLife. 2020 Sep 21;9:e56954. doi: 10.7554/eLife.56954 (PMC7541083; doi:10.7554/eLife.56954)
Supplement: Figure 2—source data 1. [file elife-56954-fig2-data1.zip › Fig 2 source data/APLbioreps.csv]

-2.6716	-2.7965	-2.9726	-2.3194	-3.0975
-1.5145	-1.4146	-1.4772	-1.4893	-1.5473
-1.0648	-1.0291	-1.0811	-0.92324	-1.0942
-0.82571	-1.0913	-0.57761	-0.68062	-0.56331
-1.1597	-1.1449	-0.97301	-1.0446	-1.0976
-1.2652	-1.3763	-0.70854	-0.90791	-1.0508
-0.65929	-0.96472	-0.63409	-0.89914	-0.61634
-1.4581	-2.9766	-2.9766	-1.1773	-2.9766
-3.4719	-1.3785	-1.4188	-1.0341	-3.4719
-2.3176	-0.61004	-1.2384	-1.2037	-2.3176
-1.486	-1.312	-1.397	-1.3326	-1.2761
-1.1647	-1.2194	-1.2995	-1.0517	-1.1145
-1.1844	-1.0847	-0.94553	-0.88695	-1.0882
-1.0476	-1.0821	-0.8022	-1.0304	-1.0389
-0.96186	-0.97115	-0.75831	-0.74093	-0.84445
-0.84215	-0.9091	-0.74828	-0.76085	-0.82806
-0.992	-0.68877	-0.75499	-0.67157	-0.49759
-0.51317	-0.47335	-0.36975	-0.46579	-0.54193
-0.4957	-0.4168	-0.38006	-0.37905	-0.45678
-0.64627	-0.3825	-0.33706	-0.046399	-0.54877
-0.16564	-0.51322	-0.078685	-0.16506	-0.32362
0.246	-0.067418	-0.17936	-0.10686	-0.091339
-0.097283	-0.057593	0.20062	-0.040852	0.17586
0.21543	0.53617	-0.51732	0.48121	-0.35837
1.0762	1.064	0.91583	1.0398	0.82632
-0.74676	-0.87525	-0.83582	-0.63378	-0.83654
-0.5579	-0.83021	-0.55342	-0.56445	-0.56785
0.82609	0.97343	0.94514	1.1292	0.95781
-0.69478	-0.7538	-0.72457	-0.70204	-1.0031
-0.20186	-2.2953	-0.2161	-0.0074839	-1.04
-0.82788	-0.7443	-0.79301	-0.32021	-0.93683
-0.78984	-0.74984	-0.49168	-0.57958	-0.5556
-0.55626	-0.47833	-0.49511	-0.33911	-0.47512
-0.28327	-0.28273	-0.27305	-0.13512	-0.13826
-0.030452	-0.5259	0.44786	0.011701	-0.53728
-0.036179	-0.22137	0.10048	0.14125	0.16894
0.70001	0.69028	0.68556	1.0202	0.88891
2.5443	2.4854	2.4981	2.7013	2.6312
