# Supplementary material for: Localized inhibition in the Drosophila mushroom body
Source: eLife. 2020 Sep 21;9:e56954. doi: 10.7554/eLife.56954 (PMC7541083; doi:10.7554/eLife.56954)
Supplement: Figure 2—source data 1. [file elife-56954-fig2-data1.zip › Fig 2 source data/Fig 2 - genes more highly expressed in APL vs 20 other MB neurons.csv]

7SLRNA:CR32864
Ald
AnxB10
RpLP0
Argk
awd
ben
brn
car
SmF
Dip-C
Eip55E
Eno
Fcp3C
fs(1)Ya
Gapdh1
Gapdh2
Hsp67Ba
Hsp67Bc
janA
wor
ND-B17
l(2)37Cc
l(2)tid
l(3)73Ah
Prosbeta6
l(3)87Df
l(1)sc
RpL36
RpS5a
RpLP1
RpL32
E(spl)m4-BFM
RpLP2
RpL4
sesB
snf
Sod1
sta
term
tko
alphaTub84B
snRNA:U2:38ABa
snRNA:U5:14B
snRNA:U5:63BC
RpL40
RpS27A
vls
Prosalpha4
boca
snRNA:U6:96Aa
snRNA:U6:96Ab
snRNA:U6:96Ac
porin
RpS14a
RpS14b
Cyp1
Su(P)
Gad1
RpII15
RpS2
Gdi
Scsalpha
Arl2
nmd
RpS17
Calr
RpL7
PCNA
GstD4
RpL23
RpS15Aa
Sod2
ATPsynbeta
GstS1
Lcch3
RpS13
Uch
bys
128up
140up
Gtp-bp
RpS9
RpL18A
RpS18
RpS19a
mtSSB
Bka
Phb2
Prosbeta1
lwr
ATPsynG
DCTN3-p24
Pfdn2
Chchd3
SsRbeta
blw
ox
RpL13
RpS4
Stt3B
ND-ACP
ND-SGDH
l(3)neo43
Smyd3
Cdc37
tsr
Arp1
Fdx1
Gip
mRpL12
Ret
Nca
RpL11
TfIIA-S
mt:ND3
mt:tRNA:Lys-CTT
mt:tRNA:Val-TAC
Arf102F
Bgb
FK506-bp2
Gycalpha99B
mRpL47
RpL7A
SdhB
02-Sep
sun
His3.3A
Ost48
Pglym78
CG2846
cype
Fer1HCH
Hsp60A
Nap1
Orc5
Rpn10
RpL22
Srp19
Ssb-c31a
CG5861
hoip
RpS21
RpL9
P5cr
Rab14
Rab18
TfIIEalpha
Rtnl2
eIF3i
dpa
ATPsynCF6
ATPsynD
Ipp
Nurf-38
ATPsynO
Ptpa
RpL29
angel
l(2)k10201
cag
CG5989
RpS3A
ND-75
ND-23
RpL14
COX5A
Dat
ATPsynB
RpS20
Cdk9
ND-42
Gs1l
ATPsyngamma
TM4SF
Nmt
kraken
Rack1
Trxr-1
RpL3
scu
Tapdelta
Vps28
RFeSP
ND-PDSW
Vps25
Vha36-1
ubl
CG10340
Adk1
Cbp20
RpL39
Prosbeta2
Prosalpha7
Lip1
CG3071
arg
CG3630
PIG-K
robl
mEFTu1
Dph5
RpL10
Clc
Pcd
agt
Ts
CG3719
CG2680
eIF2Bbeta
Optix
Ip259
CG14795
CG4101
eIF3e
CaBP1
CG13920
Mgstl
Mcm6
JTBR
ND-B14.5A
CG14818
CG14817
SkpB
clumsy
Ubc10
Taf10b
RpL23A
RpII33
Prosbeta3
CG1307
Fie
MagR
CG6171
mRpL18
Ugt37c1
CG14777
CG13364
CG17322
GlyRS
Manf
l(1)G0004
Tim8
Tim10
epsilonCOP
CG3909
LTV1
Dic1
VhaSFD
NP15.6
Nup107
l(1)G0334
l(1)G0255
ATPsyndelta
Nxt1
ECSIT
gammaSnap1
mRpL50
VhaPPA1-1
VhaM9.7-b
Vha16-3
spt4
Rpt3
Rpt1
Rpn7
Rpn9
Rpn12
RpL15
eEF1beta
CG18508
Dak1
CG4701
CG4161
NC2beta
mab-21
icln
Surf1
Sucb
Prosbeta5
NHP2
Las
slmo
FKBP59
COQ7
Aos1
CG3176
CG13365
CG11663
CG14806
eIF3g1
CG10804
CG2901
CG6428
CG12692
CHOp24
CG15912
CG3527
mRpL30
CG7024
CG15472
CG2871
CG15930
Sirt4
RpL35
Cpr5C
Shmt
MCTS1
Efr
CG3566
ND-B16.6
CG3226
CG3224
ND-ASHI
CG3184
RpL17
CG3040
CG4593
CG8300
CG2059
CG18155
CG15034
CheA7a
CG11369
ND-MNLL
spidey
alpha-PheRS
Gbeta5
PIG-T
CG12123
CG1789
CG1885
CG6999
Arfrp1
CG12056
CG12118
RpS28b
CG2990
CG2974
CG17333
feo
GCS1
CG1738
CG11752
CG11699
FucT6
CG11802
sicily
regucalcin
Uch-L5R
CG12721
Aven
CG4407
mRpL49
Tim9a
CG1662
CG11134
CG11151
CG11581
CG11590
CG1434
mRpS25
CG14407
ND-B18
CG9065
RpL37a
CG9106
CG6308
CG9240
Pis
CG8134
CG12379
mRpL3
CG8974
CG15916
CG8931
ND-20
UQCR-14
CG9917
CG9921
CG13014
Rrp45
CG4789
Nprl2
p-cup
ND-24
CG7772
CG15056
CG7378
Muc18B
ND-18
CG12204
CG14210
CG12237
Sec61gamma
COX6B
Alr
CG9581
CG9578
Syx16
hydra
ND-15
mRpL10
CG11562
CG13690
shv
CG3862
Tfb4
CG5080
CG14341
mRpL48
CG15362
CG7289
Npc2a
CG4259
CG4271
CG3515
ND-B17.2
Arpc5
CG9960
Snapin
CG2862
G6P
Prx6005
CG9643
GABPI
ND-B14.5B
CG17593
CG3702
CG3652
CG15432
Elba3
mRpS2
mRpL24
jet
CG3756
mRpL28
CG3792
CG31917
ND-13A
CG7382
CG6907
CG7277
CG12393
ND-51
CG13994
Pfdn1
CR9162
WDR79
CG9531
Phf5a
COX5B
Cyp4d21
CG7227
Sirup
baf
RpL36A
CG12375
CG8498
CG8460
CG8372
CG8360
Scgalpha
Ostgamma
strat
Wdr82
CG13390
CG13392
PIG-U
mRpL51
PrBP
CG3841
IP3K1
CG4036
CG13131
CG5676
REPTOR-BP
CG4957
CG5037
mRpS7
CG17768
CG5188
CG7299
CG17118
EMC3
CG14070
CG14929
CG12307
escl
CG6766
CG6770
Pex19
Gr33a
CG5446
CG15485
CG15484
CG6180
CG16800
ND-B22
RpL24
CG16956
CG16885
CG17996
Prosbeta4
CG6012
CG15140
Sgt
CG5110
mEFTs
CG15144
Oli
CG17597
mRpL13
Nedd8
CG15168
Ttc19
CG10470
RtcB
CG10026
CG10166
Nf-YB
CG10463
CG10466
COX4
nesd
mRpS18B
CG16798
CG17470
Pomp
CG9328
CG9249
Mcm10
CG1428
CG2528
ttm3
CG10834
CG3635
RpL21
CG8245
geminin
CG15908
CG9410
Zip42C.1
CG3420
CG15237
CR12842
Tsp42Ej
CG11127
mRpL52
U2A
CG1550
CG12822
CG12159
CG8728
CG14757
beta3GalTII
CG8635
CG13751
MrgBP
AIMP1
Tom7
GstE13
CG12929
CG1827
CG15863
mRpL42
CG12913
CG12895
trsn
CG12935
mms4
CG12341
ND-B14
Rpb5
Cpr47Eb
CG9067
CG13220
CG12384
Smyd4-3
rho-7
RpS11
Den1
Ak6
CG8778
ZnT49B
CG8768
CG3955
CG4627
CG4646
fsd
CG4676
cbc
CG13339
CG6329
CG16935
Rpn13
CG8067
eIF3m
CG8331
mRpS16
VGAT
RpS23
ND-B15
CG8187
CG8195
CG8204
bug
CG8314
Pex11
CG8320
Ufc1
CG10731
CG7798
CG15701
krimp
prim
RpS15
Gbp2
UQCR-6.4
CG14483
P32
CG10914
CG5189
mRpS28
CG5323
CG7137
mip40
Obp56h
CG11099
CG11788
CG13423
Nnf1a
maf-S
CG11110
CG13438
CG15225
CG3216
ND-B14.7
mRpL54
ND-B12
eIF3k
CG11475
CG2921
CG6044
Mes4
RpS16
Vps20
CG2852
asrij
CG3500
wmd
levy
mRpL43
CG5532
CG5543
CG5569
CG5339
CG2970
CG3803
CG16787
CG3860
RpL12
mRpS17
ATPsynF
ND-19
Tina-1
CG3776
CG17180
Cypl
MED30
CG12038
CG9119
CG9149
msd1
msd5
CG2211
CG12091
CG13926
metl
CG7970
Gk2
CG2021
mRpL46
CG13937
SCOT
CG13807
CG1317
CG8993
mRpL23
CG15877
CG16986
CG1271
Usp5
RpL28
eIF1
CG12009
PHGPx
CG14977
Sc2
mge
CG14989
CG1265
CG11586
VhaM9.7-a
CG15012
Fdx2
mRpS6
CG15019
Fitm
CG10672
CHMP2B
Prpk
CG10674
Cyt-c1
Pfdn4
mad2
CG6610
CG10075
RpL18
CG8607
RhoGEF4
CG8560
CG7506
CG7492
CG8492
CG8281
CG8111
Srp9
CG8038
CG7550
CG13674
GstO2
GstO1
ValRS-m
CG5021
CG5644
Dhpr
CG6674
galla-2
mRpL2
Tim13
CG14130
RpL10Ab
CG17826
CG7248
CG14125
CG6793
Atg12
CG10638
CG10646
nst
Pmm2
CG10749
CG11267
mRpL20
ste14
CG11279
Poc1
CG10133
CG4613
CG6878
Best3
CG7272
CG17026
CG17029
mRpS31
CG5027
Smn
Syx8
CG9669
CG6652
beg
QIL1
UQCR-Q
qjt
CG7430
mRpS26
CG7320
CheA75a
CG7271
Sgf11
Chmp1
Grx1
RpL26
CNPYb
CG10424
mRpL21
CG9279
CG9330
CG14100
TORIP
Fibp
CG7646
Gabat
Tom20
CG14184
CG6951
CG5282
mRpL15
ND-39
CG4858
CG4042
tzn
CG10584
CG10581
CG12975
CG7634
CRIF
ORMDL
Rpb8
CG7407
CG7130
CG14451
CG11137
CG11109
TwdlU
Sfxn1-3
CG14647
eIF3a
eIF3f1
Vps37B
CG1161
RpL35A
POLDIP2
CG14671
CG12746
CG2931
rev7
RpL13A
CG12171
CG2091
CG14676
CG11459
Or83c
CG15177
Dpck
CG2656
MAGE
CG14605
CG10053
mRpS9
PIG-H
CG11035
mRpL1
COX7AL
Or85d
SLIRP2
mRpL19
M1BP
IscU
CG16734
RpL34b
CG8132
CG16790
SpdS
CG16817
Rpt3R
CG8481
CG9471
CG12947
CG12818
CG14691
Desi
Art1
Tsp86D
SdhC
CG6693
CG17726
CG17187
CG14701
CG5214
RpL24-like
CG5281
CG10898
sea
CG14715
CG14721
Cyp313a3
CG4066
Scgbeta
CG17202
CG5641
CG5844
CG5961
CG12279
CG7488
CG17327
CG8138
yellow-e2
CG9922
CG9616
ATPsynE
mRpL11
UQCR-C1
Art3
mRpS10
CG4338
Trissin
Acyp2
Arpc3A
Pbp45
blp
CG5903
CG17931
mRpS33
CG10405
Sdhaf3
Der-2
CG17562
Arl6IP1
CG3678
CG5225
CG5220
CG5863
Prx3
Prx5
CG7208
CG12321
CG7988
CG7168
Vha100-4
CG6013
mRpL55
CG3739
CG6195
CG11447
CG4390
mdlc
Sirt2
CG5412
Srp14
CG17272
RpS30
CG5793
CG7009
CG5862
CG5919
CheB93a
CG6028
Cchl
CG5382
CG5380
CG5377
Pfdn5
CG4907
PTPMT1
SdhD
CG10214
CG13603
mRpS24
CG5515
CG6607
CG13623
Rpb10
CG7006
beta4GalT7
CG11781
veli
RpS27
Nup37
CG11858
CG4553
MED28
CG5112
CG5107
Ssadh
CG4743
RpL27
CLS
CG5024
Vps2
Sld5
CG14543
PIG-P
CG14544
CG5880
CG13978
Cyp6a18
CG5590
mRpS22
BCAS2
CG4884
Gfat2
CG10000
CG11876
CG14512
Mesh1
Cyt-c1L
CG14506
CG1907
CG7582
Naa40
CIA30
CG1969
CG7834
RpS8
eIF2Balpha
CG15525
Nph
CG7920
CG7943
CG1983
RpS7
mRpS18C
CG15536
dj-1beta
CG15547
CG1542
CG15561
mRpL32
CG1635
RpL6
CG11539
CG11563
CG1971
CG11076
CG11077
Rab21
CR40282
RpL38
klhl10
primo-2
primo-1
eIF3d1
DCTN5-p25
Myt1
Jafrac1
TfIIA-S-2
MED22
CG14628
mRpL14
zetaCOP
kappaB-Ras
COX7A
Sf3b5
CG15922
Spase12
CG15456
CG13551
CG12848
CG12589
ND-B8
CG15386
CG13018
COX7C
CG14104
CG7630
CG15213
CG12479
CG12994
ksh
CG17776
CG15577
mRpL33
CG15036
CG9034
CG6115
CG17325
Vhl
Or19a
Ku80
7B2
mRpL36
CG18815
CG32165
Chrac-16
AP-2sigma
mRpS14
Pmi
mRpS21
bin
S-Lap3
bai
vig2
CG12699
CR9284
ND-13B
CG32276
CG32147
CG30010
CR30029
CG30048
Tmem18
Obp50c
Obp50b
CG30075
Blos1
CG30094
CG30100
CG30105
CG30109
CG30172
AIMP3
CG30265
CG30291
Prp38
CG30373
PIG-X
CG30392
Rpi
CG30424
ave
mRpL53
CG30491
CG31021
CG31030
CR31032
CG31053
CG31098
CG31131
Slimp
LSm3
CG31206
CG31229
CG31251
CG31253
CG31344
CG31360
CG31370
CG31380
MED7
mRpS18A
CG31460
CG31469
sgll
CG31473
CG31648
CG31681
CG31715
CG31717
CG31777
CG31784
CR31840
CG31849
Qtzl
CG31898
CG31950
CG32069
CG32109
CR32160
CG32174
CG32225
ND-MLRQ
CG32237
CG32267
CG32278
CG32368
CG32409
vito
CG32441
CG32448
CG32453
Sk2
CG32563
CG32576
CG32640
Atg8a
CG32706
CG32719
CG32736
CG32803
mRpL27
CG33051
CG33108
CG33155
CG33170
CG33252
CG33262
Muc68E
CG33502
CG33774
His2B:CG33902
His2B:CG33910
CG33977
CG33995
CG34001
CR34052
ND-AGGG
CG40045
CG40198
CR40354
CG40439
CR40469
HSPC300
His2B:CG17949
CG33786
CG33785
EMRE
Cisd2
CG31275
snoRNA:Me28S-G3277a
snoRNA:U76:54Eb
snoRNA:Me28S-A3407a
snoRNA:U14:30Eb
CG32335
CG40228
CG33713
SLIRP1
RpL5
snmRNA:838
RpL41
CG33932
Rpp20
eca
CG41128
snoRNA:Me28S-G2703a
snoRNA:Me28S-C3227b
snoRNA:Psi18S-525e
snoRNA:Psi18S-1854b
Neb-cGP
CG34117
CG34125
Muted
CG34132
mRpL34
CG34150
snRNA:U11
CR41440
CG34159
CG34165
CG34168
CG34179
Ufm1
CG34193
CG34195
CG34200
CG34228
CG34250
CG34261
CG34279
CG34293
CG34305
CG34310
CG34317
Diedel3
CG34338
CG34423
ND-MWFE
snoRNA:Me28S-G2017
snoRNA:Me28S-G3253
Tpi
DCTN6-p27
RpS25
Ubi-p5E
pix
RpL30
Egm
Pcmt
Nacalpha
5.8SrRNA:CR40454
Prosbeta7
UQCR-C2
CG34241
dUTPase
roh
CG42239
Pgk
CG42246
CG42305
CG42307
CG42308
CG42359
CG42361
CG42371
CG42372
CG42375
CG42376
mmy
CG34229
CR42491
UQCR-11
CG42495
CG42497
CG42498
CG42518
MED9
RpS12
CG12163
CG9288
CG7071
CG7950
Antp
Rrp40
GC1
Tango9
Chchd2
Mulk
DnaJ-60
GatA
Membrin
Bet5
lsn
RfC4
CG42598
CG42615
SelD
Ccdc56
CG33228
mtTFB1
Prosalpha3
Ir75b
CSN8
CR42651
NT1
RpS6
RpS24
RpS26
RpS29
RpL8
RpL37A
eIF2alpha
GLS
CG42713
CR42722
CR42735
SmD2
SmE
SNRPG
snRNP-U1-C
CR42755
CG42780
CG42781
l(2)35Be
SmD1
CG42813
CG42841
CR42861
RNASEK
Scox
CG43069
Vha14-1
CG43090
Mdh2
CG43107
SmB
CG43155
Mdh1
twr
CG43203
CG43206
CG43222
CG43230
CG43246
CR43258
CR43263
CR43274
CR43278
CG43324
CG43335
CG43346
CR43357
Prosalpha1
CR43381
sel
AP-2mu
CR43451
CR43604
CR43494
Dad1
COX8
Tim17b
CR43753
CR43763
Det
CR43805
CR43808
CR43819
CR43823
opm
CR43840
CG43925
CG43968
CR43981
Vti1b
CG44013
CR44019
CR44048
iab-8
CR44110
CR44113
CR44134
CR44183
CG44194
CR44235
CG44242
CR44266
CG44270
CG18258
CR44278
nac
CR44313
CR44319
CG44335
CR44375
CR44377
CR44379
CR44391
CR44397
CR44407
CR44442
CR44452
CR44462
CR44466
CR44484
CR44489
CR44494
CR44498
CR44500
CR44501
CR44502
CR44527
CR44537
CR44544
CR44549
CR44556
CR44562
CR44571
CR44584
CR44599
CR44617
CR44658
CR44674
CR44709
CR44713
CR44725
CR44738
CR44750
Tfb5
CR44755
CR44806
CR44814
CR44856
CR44946
CG44956
CR44957
FeCH
CR44982
CR45026
Ote
AstA-R1
CG45089
Dpit47
ND-30
CR45115
Sem1
CR45193
EloC
Trs33
Trs31
Trs20
CR45234
CR45245
CR45249
CR45272
CR45275
CR45277
CR45312
CR45313
CR45314
CR45316
CR45358
CR45362
CR45363
CR45370
CR45392
CR45397
CR45400
CR45410
CR45419
CR45434
CR45483
CR45508
CR45567
CR45568
CR45573
CR45587
CR45613
CR45623
CR45627
CR45651
CR45653
CR45657
CR45674
CR45729
l(2)SH0834
Yeti
28SrRNA:CR45837
18SrRNA:CR45841
pre-rRNA:CR45846
5.8SrRNA-Psi:CR45849
5.8SrRNA-Psi:CR45854
pre-rRNA:CR45856
CR45869
CG46026
CR46032
CR46054
CR46081
CR46099
CR46138
MRE16
CR46232
CR46240
CR46242
Der-1
PheRS-m
Glo1
und
Adk2
Phm
Pal1
Vha13
vilya
CG31600
betaTub56D
l(2)k05911
Cyt-c-p
Oaz
Arpc4
lncRNA:TS2
VhaAC39-1
RpS10b
RpL27A
RpL31
RpL19
mRpS34
eEF5
CG46338
CG32500
