# Supplementary material for: Localized inhibition in the Drosophila mushroom body
Source: eLife. 2020 Sep 21;9:e56954. doi: 10.7554/eLife.56954 (PMC7541083; doi:10.7554/eLife.56954)
Supplement: Figure 2—source data 1. [file elife-56954-fig2-data1.zip › Fig 2 source data/logTPMnormToNonAPL.csv]

-0.86031	-1.6646	0.63784	0.064504	0.79747	-0.34566	0.51432	0.29619	1.1244	-0.96026	-0.87209	0.76738	0.95174	-2.7715	-0.40132	-0.33056	0.53981	-0.078571	0.1243	0.040571	-0.34508
0.38404	0.0066951	0.30428	-0.1614	0.36446	0.06324	0.36106	0.093809	0.59758	-0.042287	-0.032421	0.29249	0.34511	-1.4886	-0.33772	-0.7291	-0.3288	-0.19039	0.025438	-0.18538	-0.83071
0.21144	0.30081	0.15873	-0.27549	0.34935	-0.024548	0.051838	0.057963	0.34078	0.050693	-0.042742	0.21806	0.17632	-1.0385	-0.13314	-0.67462	-0.20996	-0.15268	0.09435	-0.065383	-0.43175
0.36195	0.25335	0.3096	-0.23557	0.51119	-0.27819	0.047155	-0.04648	0.32819	0.13949	0.077979	0.33598	0.37252	-0.74771	-0.46239	-0.67638	0.0090807	-0.3853	0.098	-0.13629	-0.62388
0.1406	0.11227	0.16042	-0.11555	0.19489	0.26097	0.34473	0.31263	0.33919	-0.17196	-0.25775	0.17754	0.27443	-1.0839	-0.20348	-0.75558	-0.31463	-0.12212	0.036742	-0.18661	-0.22675
0.10401	-0.011271	0.15454	-0.043373	0.2811	-0.11673	0.022387	0.02829	0.24965	0.07111	-0.016304	0.10799	0.1188	-1.0618	-0.73091	-0.41976	-0.0092641	-0.16102	0.21362	0.12859	0.028529
-0.15941	-0.15188	0.097567	0.071355	0.043313	0.28965	-0.14221	0.4006	0.44599	0.10572	-0.11118	0.20051	0.18236	-0.75471	-0.11926	-0.34747	-0.075725	-0.0601	0.38315	-0.63414	-0.41883
0.87396	0.74187	1.2843	-0.4435	0.28511	-0.28962	-0.15715	-0.31016	0.29955	0.6889	0.75277	0.10106	0.28563	-2.313	0.60163	-0.49781	0.12031	-2.4995	-0.58743	-0.35265	-0.89727
0.28174	0.064064	-0.030005	-0.36323	-0.15979	-0.23683	0.21755	0.71541	0.78802	0.42432	-0.22126	0.28345	0.51587	-2.155	-1.0786	-0.51672	-0.72917	0.17529	0.14573	0.50132	-0.77717
0.9647	0.070399	1.5384	0.39296	-1.1512	0.42244	1.2587	0.81264	-1.2834	-0.87862	-0.48939	0.41857	0.4058	-1.5375	-1.6101	0.15204	0.52562	-1.6186	0.64286	0.73767	-1.3115
0.28511	0.14403	0.25913	-0.20675	0.3139	0.13174	0.2589	0.00019256	0.14293	0.27688	0.042924	-0.13629	0.066755	-1.3607	-0.0056498	-0.63258	-0.39121	-0.0092095	-0.026469	-0.2565	-0.25784
0.14176	0.26461	0.074417	-0.2116	0.50185	-0.12622	0.23978	0.15228	0.57781	0.51253	0.21431	-0.014673	0.2287	-1.17	-0.20877	-0.72223	0.024567	-0.50029	0.095092	-0.54376	-0.70018
0.42044	0.20137	0.65143	-0.27543	0.23162	-0.14449	0.10604	0.15869	0.33298	0.018239	-0.11028	0.27499	0.15347	-1.038	-0.65951	-0.69521	-0.2077	-0.093494	0.3278	-0.2263	-0.46467
-0.079294	0.56326	0.4317	0.11531	0.39853	0.31035	0.44018	0.26292	0.56128	-1.5617	-0.45059	-0.2162	0.19688	-1.0002	-0.091068	-0.4987	-0.014724	0.15339	0.29725	-0.098195	-0.72058
0.12927	-0.18451	0.57626	-0.096157	0.33399	-0.22679	0.13039	0.16347	0.25832	-0.019357	-0.24662	0.2929	0.25175	-0.85534	-0.3586	-0.56428	0.10298	-0.14502	0.088492	0.069881	-0.55638
0.17095	0.27223	0.17914	-0.17307	0.34236	-0.040274	0.27567	0.087634	0.42222	-0.083663	-0.26829	0.15254	0.33851	-0.81769	-0.14912	-0.79652	-0.24839	-0.21281	0.13581	-0.10345	-0.30148
0.83643	0.22077	0.83946	0.14754	0.48907	-0.4237	-0.72797	-0.203	0.053056	0.61287	-0.088258	-0.2744	0.64405	-0.72098	-0.10025	-0.42672	-1.1372	-0.26611	0.3744	-0.03	-0.53998
-0.26065	0.17435	-0.071716	-0.1819	0.54529	-0.24425	0.056954	0.094896	0.30511	-0.37675	-0.099808	0.50107	0.39355	-0.4728	-0.3287	-0.66629	0.006364	-0.1634	0.40832	0.13279	-0.22523
-0.10448	-0.344	-0.14713	0.028245	0.33539	0.084516	0.31505	0.26357	0.38582	0.075735	0.076473	0.27169	0.23975	-0.42568	-0.45888	-0.22724	-0.26338	-0.020009	0.29288	-0.44675	-0.35726
0.25944	-0.044793	0.43464	-0.1081	0.26941	0.18503	0.13932	0.048437	0.085105	-0.055294	-0.016045	0.16846	0.22821	-0.3922	-0.075099	-0.63261	-0.2028	-0.29268	0.20817	-0.13373	-0.46507
0.073636	0.16808	0.22487	-0.23308	0.30221	0.03227	0.19567	-0.1234	0.29202	-0.13296	0.020546	0.0027632	0.24215	-0.24924	-0.41057	-0.47846	-0.23517	0.2232	0.14567	-0.10432	-0.20512
0.46665	0.25924	0.2637	-0.62408	0.39934	-1.026	0.0070293	0.1865	0.10274	0.40792	0.49478	0.11231	0.088277	-0.039796	-0.0065851	-0.25934	0.4628	-0.085962	0.13296	0.081755	-1.4641
-0.22015	0.27501	-0.59778	-0.038068	-0.065083	-0.99112	0.27783	0.40299	-0.96517	0.61697	1.0474	0.47839	0.88536	0.03615	-1.3154	-0.16766	0.50426	0.066871	0.49744	-1.6091	0.91701
0.75971	0.39042	0.52704	-1.4718	0.41112	-0.15052	-1.5905	-0.13913	-0.077569	0.11099	0.39227	0.27199	0.48098	0.071424	0.078667	-0.18194	0.46066	0.60394	0.48978	-1.0782	-0.28788
0.79532	-0.033228	0.97945	-0.031199	-0.83503	0.040892	-0.6282	1.0695	1.5892	-1.6848	0.54069	0.56262	1.3761	0.98444	-1.3967	0.10805	0.29348	0.35916	0.51377	-2.2998	-1.3193
0.25089	0.30826	0.5143	-0.13683	0.12322	0.11704	0.32553	0.2362	0.52528	0.069206	-0.28751	0.20845	0.048461	-0.78563	-0.28206	-0.6184	-0.33786	0.071805	0.16551	-0.66286	-0.63863
-0.43226	-0.1571	0.046186	-0.021555	0.61805	0.14759	0.29919	0.13843	0.5442	-0.0059669	-0.10894	0.21619	0.48053	-0.61476	-0.77304	-0.55205	-0.22183	-0.23302	0.29367	-0.072332	-0.20595
0.30821	-0.80925	0.45421	-0.58034	-0.4293	-0.19732	0.33127	0.11418	-0.49242	0.34747	0.31404	0.65884	-0.25236	0.96634	0.057574	-0.013234	0.086304	0.088814	0.79345	0.23059	-1.0107
0.23542	-0.034352	0.59725	-0.20331	0.76179	-0.4497	-0.28616	-0.38442	-0.61622	0.61537	0.27915	0.078145	0.046331	-0.77565	-0.24144	-0.20971	-0.063719	0.06499	-0.33862	-0.073623	0.22281
0.45859	-0.10937	0.53103	0.17668	0.25562	-0.42614	0.82138	-0.12052	-0.40537	0.43118	0.40329	-0.84347	-1.0094	-0.75215	0.4318	0.10654	0.57687	0.051067	0.081291	-0.87971	-0.53133
0.29182	0.19757	0.46181	-0.26994	0.33938	-0.19971	0.018753	-0.15432	0.22802	0.018972	0.23707	-0.11608	0.12576	-0.72445	-0.37302	-0.56572	0.095998	-0.062484	0.12293	-0.01452	-0.3823
-0.13574	0.31982	0.040819	-0.48128	0.084308	-0.18798	-0.1414	-0.18961	0.21127	0.12397	-0.013668	0.24178	0.43655	-0.63331	-0.1941	-0.36874	0.051702	0.020424	0.37856	-0.10361	-0.093076
0.36946	0.49646	0.39693	0.0033999	0.21764	0.23353	0.37778	0.21551	0.12772	0.098682	-0.11596	-0.14647	0.24998	-0.46879	0.0047407	-0.65974	-0.044447	-0.44825	0.27351	-0.49013	-1.1604
0.50625	-0.24684	0.095	-0.13891	0.43499	0.07553	0.32327	0.20038	0.49615	-0.10117	-0.25439	0.21034	0.20301	-0.22248	-0.44055	-0.57939	0.01867	0.049682	0.35286	-0.49181	-0.71308
0.53787	0.13517	0.48302	-0.24517	0.46976	-0.0026528	0.15472	0.19197	0.69451	0.55221	0.31269	-0.57711	0.19309	-0.12681	-0.78631	0.022886	0.63417	-0.3139	0.69181	-1.03	-2.1187
0.066784	0.22543	-0.026722	-0.11931	-0.021183	-0.27635	-0.31009	-0.069725	-0.18935	0.0092372	0.043549	-0.14995	-0.032035	0.030625	0.27823	-0.21997	0.090968	-0.56597	0.69384	0.36552	0.2071
0.52478	0.15688	0.35784	-0.16511	-0.54237	-0.18078	0.075326	0.14231	0.10516	0.10219	0.31495	-0.19874	-0.041109	0.79698	-0.72016	0.14608	0.56837	0.12456	0.62704	-0.7416	-0.65563
-0.083485	1.4682	-2.4522	1.0641	-0.63576	-0.062436	-0.60516	0.99307	-0.58428	-2.0508	-1.2829	-0.67998	1.0627	2.5721	-2.1027	1.7012	0.095579	1.0294	1.7389	0.87077	0.51584
